# Supplementary material for: The relationships between Life’s Crucial 9, Life’s Essential 8, and sarcopenia in older adults: multicenter case–control study
Source: Front Med (Lausanne). 2025 Dec 1;12:1714385. doi: 10.3389/fmed.2025.1714385 (PMC12702946; doi:10.3389/fmed.2025.1714385)
Supplement: Supplementary file 1 [file Table_1.XLSX]

## Sheet: STable 1
Supplementary table 1: Baseline characteristics of NCH Cohort.
Variables	Overall	Normal	Sarcopenia	p value
	(n=740)	(n=636)	(n=104)
Age(years)	76.61 ± 8.78	76.31 ± 8.79	78.39 ± 8.53	0.01
BMI (kg/m2 )	20.49 ± 6.28	20.52 ± 6.30	20.29 ± 6.13	0.866
Sex (female)	429 (57.97%)	380 (59.75%)	49 (47.12%)	0.016
Smoking history (yes)	160 (21.62%)	146 (22.96%)	14 (13.46%)	0.029
Alcoholism history(yes)	120 (16.22%)	102 (16.04%)	18 (17.31%)	0.745
CCI score (>4)	214 (28.92%)	185 (29.09%)	29 (27.88%)	0.802
Electrocardiogram (abnormal)	181 (24.46%)	156 (24.53%)	25 (24.04%)	0.914
Chest radiograph (abnormal)	152 (20.54%)	128 (20.13%)	24 (23.08%)	0.49
Hypertension(yes)	255 (34.46%)	224 (35.22%)	31 (29.81%)	0.282
RBC (10^12/L)	4.34 ± 1.44	4.33 ± 1.42	4.39 ± 1.56	0.995
Hb (g/L)	87.04 ± 24.73	88.06 ± 25.00	80.82 ± 22.12	0.007
ALB (g/L)	36.12 ± 13.42	36.55 ± 13.52	33.54 ± 12.50	0.02
GLU (mmol/L)	5.37 ± 1.94	5.32 ± 1.92	5.69 ± 2.08	0.087
LE8 (scores)	66.97 ± 10.69	67.58 ± 10.29	63.29 ± 12.27	0.001
LC9 (scores)	67.24 ± 11.22	68.36 ± 10.77	60.42 ± 11.61	<0.001

## Sheet: STable 2
Supplementary table 2: Baseline characteristics of NSPH Cohort.
Variables	Overall	Normal	Sarcopenia	p value
	(n=576)	(n=508)	(n=68)
Age(years)	77.72 ± 9.26	76.72 ± 8.87	85.21 ± 8.71	<0.001
BMI (kg/m2 )	20.66 ± 6.34	20.47 ± 6.29	22.08 ± 6.58	0.046
Sex (female)	373 (64.76%)	328 (64.57%)	45 (66.18%)	0.794
Smoking history (yes)	121 (21.01%)	107 (21.06%)	14 (20.59%)	0.928
Alcoholism history(yes)	98 (17.01%)	87 (17.13%)	11 (16.18%)	0.845
CCI score (>4)	164 (28.47%)	143 (28.15%)	21 (30.88%)	0.639
Electrocardiogram (abnormal)	144 (25.00%)	132 (25.98%)	12 (17.65%)	0.136
Chest radiograph (abnormal)	116 (20.14%)	102 (20.08%)	14 (20.59%)	0.922
Hypertension(yes)	204 (35.42%)	179 (35.24%)	25 (36.76%)	0.805
RBC (10^12/L)	4.34 ± 1.42	4.35 ± 1.43	4.25 ± 1.27	0.773
Hb (g/L)	89.58 ± 24.76	89.59 ± 25.00	89.51 ± 23.10	0.797
ALB (g/L)	35.94 ± 13.58	36.15 ± 13.71	34.36 ± 12.52	0.307
GLU (mmol/L)	5.32 ± 1.93	5.35 ± 1.88	5.15 ± 2.23	0.197
LE8 (scores)	66.01 ± 10.88	66.64 ± 10.40	61.35 ± 13.13	0.001
LC9 (scores)	66.33 ± 10.86	67.41 ± 10.08	58.25 ± 12.97	<0.001

## Sheet: STable 3
Supplementary Table 3: univariate Logistics models of LE8 and LC9 scores for low HGS, low ASM, and sarcopenia.
Variables	NCH Cohort
	Low HGS		Low ASM		Sarcopenia
	OR [95 %CI]	p	OR [95 %CI]	p	OR [95 %CI]	p
LE8 (continuous)	0.987 [0.973, 1.000]	0.054	0.993 [0.979, 1.006]	0.295	0.964 [0.945, 0.983]	<0.001
LC9 (continuous)	0.983 [0.970, 0.996]	0.009	0.974 [0.961, 0.987]	<0.001	0.939 [0.920, 0.957]	<0.001
LE8 (low)	1.681 [0.814, 3.506]	0.162	1.278 [0.619, 2.646]	0.507	3.123 [1.299, 7.735]	0.012
LE8 (middle)	1.043 [0.655, 1.675]	0.861	0.748 [0.470, 1.198]	0.222	0.943 [0.496, 1.951]	0.865
LE8 (high)	ref	ref	ref	ref	ref	ref
LC9 (low)	2.902 [1.520, 5.669]	0.001	2.406 [1.248, 4.683]	0.009	12.226 [4.659, 38.510]	<0.001
LC9 (middle)	1.075 [0.706, 1.650]	0.738	1.742 [1.113, 2.793]	0.018	3.089 [1.342, 8.960]	0.017
LC9 (high)	ref	ref	ref	ref	ref	ref
Variables	NSPH Cohort
	Low HGS		Low ASM		Sarcopenia
	OR [95 %CI]	p	OR [95 %CI]	p	OR [95 %CI]	p
LE8 (continuous)	1.005 [0.990, 1.021]	0.489	0.985 [0.970, 1.000]	0.055	0.957 [0.935, 0.980]	<0.001
LC9 (continuous)	0.999 [0.984, 1.014]	0.888	0.966 [0.951, 0.982]	<0.001	0.927 [0.904, 0.949]	<0.001
LE8 (low)	0.675 [0.307, 1.468]	0.323	1.395 [0.638, 3.066]	0.404	4.387 [1.504, 14.735]	0.01
LE8 (middle)	0.544 [0.314, 0.936]	0.028	0.844 [0.488, 1.480]	0.547	1.280 [0.533, 3.801]	0.615
LE8 (high)	ref	ref	ref	ref	ref	ref
LC9 (low)	0.623 [0.278, 1.381]	0.246	2.661 [1.190, 6.106]	0.019	5.436 [1.988, 16.680]	0.002
LC9 (middle)	0.426 [0.243, 0.735]	0.002	1.037 [0.595, 1.851]	0.901	0.947 [0.414, 2.567]	0.906
LC9 (high)	ref	ref	ref	ref	ref	ref
